# Supplementary material for: Centrosome Positioning in Migrating Dictyostelium Cells
Source: Cells. 2022 May 29;11(11):1776. doi: 10.3390/cells11111776 (PMC9179490; doi:10.3390/cells11111776)
Supplement: Supplementary file 1 [file cells-11-01776-s001.zip]

Archive with 8 entries (8 files):
- cells-1702487-supplementary.pdf
- Video S1.mp4
- Video S2.mp4
- Video S3.mp4
- Video S4.mp4
- Video S5.mp4
- Video S6.mp4
- Video S7.mp4
